# Supplementary material for: Patterns of Ocular Involvement and Associated Factors in Adult Measles: A Retrospective Study from a Romanian Tertiary Hospital
Source: Clin Pract. 2025 Dec 25;16(1):4. doi: 10.3390/clinpract16010004 (PMC12840547; doi:10.3390/clinpract16010004)
Supplement: Supplementary file 1 [file clinpract-16-00004-s001.zip]

Archive with 1 entries (1 files):
- clinpract-4022041-supplementary.pdf
